# Supplementary material for: Research on the influence mechanism of privacy invasion experiences with privacy protection intentions in social media contexts: Regulatory focus as the moderator
Source: Front Psychol. 2023 Jan 10;13:1031592. doi: 10.3389/fpsyg.2022.1031592 (PMC9871891; doi:10.3389/fpsyg.2022.1031592)
Supplement: Supplementary file 1 [file Data_Sheet_1.ZIP]

Archive with 2 entries (2 files):
- raw data.sav
- __MACOSX/._raw data.sav
